# Supplementary material for: Improving Bacterial Metagenomic Research through Long-Read Sequencing
Source: Microorganisms. 2024 May 4;12(5):935. doi: 10.3390/microorganisms12050935 (PMC11124196; doi:10.3390/microorganisms12050935)
Supplement: Supplementary file 1 [file microorganisms-12-00935-s001.zip]

Archive with 9 entries (9 files):
- Figure_S1_bandage-comparison-graphs.png
- Figure_S2_reads_genus_level_performance_figure_two-sided.png
- Figure_S3_reads_species_level_performance_figure_two-sided.png
- Figure_S4_Genus_scatterplots.png
- Figure_S5_total_quality_MAG_recovery_counts_two-sided.png
- Figure_S6_taxa-classification-comparison-clustermap.png
- microorganisms-2981447-supplementary.pdf
- Table_S1_Supplemental_table-for-metaQUAST_updated.xlsx
- Table_S2_combined_bin-counts-and-quality-distribution.xlsx
