# Supplementary material for: Improving Bacterial Metagenomic Research through Long-Read Sequencing
Source: Microorganisms. 2024 May 4;12(5):935. doi: 10.3390/microorganisms12050935 (PMC11124196; doi:10.3390/microorganisms12050935)
Supplement: Supplementary file 1 [file microorganisms-12-00935-s001.zip › Table_S1_Supplemental_table-for-metaQUAST_updated.xlsx]

## Sheet: Table_S1_Supplemental_table-for
simulated metagenome	complexity¹	metaQUAST metric	statistic	p-value²
10-genome metagenome	perfect	genome fraction	7600.5	1.79x10-10
10-genome metagenome	perfect	NGA50	8465	2.56x10-17
10-genome metagenome	perfect	number of misassemblies	6473	5.46x10-8
20-genome metagenome	perfect	genome fraction	27671.5	3.04x10-11
20-genome metagenome	perfect	NGA50	30657.5	3.03x10-20
20-genome metagenome	perfect	number of misassemblies	29583.5	1.24x10-26
50-genome metagenome	perfect	genome fraction	134024	0.0481314
50-genome metagenome	perfect	NGA50	156277	7.40x10-12
50-genome metagenome	perfect	number of misassemblies	194570	3.23x10-67
10-genome metagenome	uneven	genome fraction	7433	2.59x10-9
10-genome metagenome	uneven	NGA50	8152	1.35x10-14
10-genome metagenome	uneven	number of misassemblies	6008	4.41x10-3
20-genome metagenome	uneven	genome fraction	28562.5	1.17x10-13
20-genome metagenome	uneven	NGA50	32254	2.99x10-26
20-genome metagenome	uneven	number of misassemblies	20066	9.49x10-1
50-genome metagenome	uneven	genome fraction	137225	7.42x10-3
50-genome metagenome	uneven	NGA50	169597	1.32x10-22
50-genome metagenome	uneven	number of misassemblies	133230	6.46x10-2
10-genome metagenome	true	genome fraction	7812	5.66x10-12
10-genome metagenome	true	NGA50	8341	3.26x10-16
10-genome metagenome	true	number of misassemblies	5768.5	1.98x10-3
20-genome metagenome	true	genome fraction	26882.5	2.51x10-9
20-genome metagenome	true	NGA50	29641.5	7.20x10-17
20-genome metagenome	true	number of misassemblies	20560	5.84x10-1
50-genome metagenome	true	genome fraction	138988	2.19x10-3
50-genome metagenome	true	NGA50	170176	3.94x10-23
50-genome metagenome	true	number of misassemblies	122815	6.20x10-1
